# Supplementary material for: Analytical Performance of Clay Paste Electrode and Graphene Paste Electrode-Comparative Study
Source: Molecules. 2022 Mar 22;27(7):2037. doi: 10.3390/molecules27072037 (PMC9000814; doi:10.3390/molecules27072037)
Supplement: Supplementary file 1 [file molecules-27-02037-s001.zip]

Archive with 1 entries (1 files):
- molecules-1632658-supplementary.pdf
